# Supplementary material for: Novel Pathogenic Variants in Hereditary Cancer Syndromes in a Highly Heterogeneous Cohort of Patients: Insights from Multigene Analysis
Source: Cancers (Basel). 2023 Dec 23;16(1):85. doi: 10.3390/cancers16010085 (PMC10778304; doi:10.3390/cancers16010085)
Supplement: Supplementary file 1 [file cancers-16-00085-s001.zip › Table S1.xlsx]

## Sheet: table S1
Gene	Transcript	Chromosomal change	c.HGVS	p.HGVS	Type	Pathogenicity ACMG	Frequency	Proportion (%)	Frequency (GnomAD) (%)
TP53	NM_000546	chr17:7675070C>T	c.542G>A	p.Arg181His	ms	Pathogenic	1	0.625	6.97623e-06
BRCA2	NM_000059	chr13:32337899delTT	c.3545_3546del	p.Phe1182Ter	ns	Pathogenic	1	0.625	6.977e-06
TP53	NM_000546	chr17:7675088C>T	c.524G>A	p.Arg175His	ms	Pathogenic	1	0.625	6.97778e-06
BRCA1	NM_007294	chr17:43047666C>T	c.5444G>A	p.Trp1815Ter	ns	Pathogenic	1	0.625	6.97798e-06
PMS2	NM_000535	chr7:5987504G>A	c.1261C>T	p.Arg421Ter	ns	Pathogenic	1	0.625	6.97876e-06
BARD1	NM_000465	chr2:214730479delAT	c.1932_1933del	p.Cys645Ter	ns	Pathogenic	1	0.625	6.98071e-06
BRCA1	NM_007294	chr17:43063909C>T	c.5117G>A	p.Gly1706Glu	ms	Pathogenic	1	0.625	6.98168e-06
ATM	ENST00000278616.8	chr11:108315911G>A	c.6095G>A	p.Arg2032Lys	ms	Pathogenic	2	1.25	6.98383e-06
BRCA1	NM_007294	chr17:43091924G>A	c.3607C>T	p.Arg1203Ter	ns	Pathogenic	1	0.625	6.98617e-06
BRCA2	NM_000059	chr13:32346887insT	c.6998dup	p.Pro2334ThrfsTer6	fs	Pathogenic	1	0.625	6.98714e-06
PALB2	NM_024675	chr16:23636036delTC	c.509_510del	p.Arg170IlefsTer14	fs	Pathogenic	3	1.875	1.39634e-05
ATM	ENST00000278616.8	chr11:108250834C>T	c.1369C>T	p.Arg457Ter	ns	Pathogenic	1	0.625	1.39677e-05
BRCA2	NM_000059	chr13:32339929delAATT	c.5576_5579del	p.Ile1859LysfsTer3	fs	Pathogenic	1	0.625	1.398e-05
BRCA2	NM_000059	chr13:32337161delAAAC	c.2808_2811del	p.Ala938ProfsTer21	fs	Pathogenic	1	0.625	2.09322e-05
MSH3	NM_002439	chr5:80813614G>T	c.2686G>T	p.Gly896Ter	ns	Pathogenic	1	0.625	2.09573e-05
BRIP1	NM_032043	chr17:61793698C>A	c.1372G>T	p.Glu458Ter	ns	Pathogenic	1	0.625	2.7931e-05
BARD1	NM_000465	chr2:214745842G>A	c.1690C>T	p.Gln564Ter	ns	Pathogenic	1	0.625	2.79322e-05
BRCA1	NM_007294	chr17:43106487A>C	c.181T>G	p.Cys61Gly	ms	Pathogenic	1	0.625	3.48899e-05
PALB2	NM_024675	chr16:23637886delACAA	c.172_175del	p.Gln60ArgfsTer7	fs	Pathogenic	2	1.25	3.49104e-05
BRCA1	NM_007294	chr17:43091496delT	c.4035del	p.Glu1346LysfsTer20	fs	Pathogenic	1	0.625	4.1862e-05
ATM	ENST00000278616.8	chr11:108335105T>C	c.8147T>C	p.Val2716Ala	ms	Pathogenic	1	0.625	4.18632e-05
BRCA2	NM_000059	chr13:32394814C>T	c.9382C>T	p.Arg3128Ter	ns	Pathogenic	1	0.625	4.18807e-05
BRCA2	NM_000059	chr13:32329468delTG	c.658_659del	p.Val220IlefsTer4	fs	Pathogenic	2	1.25	4.88738e-05
ATM	ENST00000278616.8	chr11:108251026delAG	c.1564_1565del	p.Glu522IlefsTer43	fs	Pathogenic	1	0.625	5.58456e-05
BRCA1	NM_007294	chr17:43057063insG	c.5266dup	p.Gln1756ProfsTer74	fs	Pathogenic	14	8.75	6.28149e-05
CHEK2	NM_007194	chr22:28725242C>T	c.444+1G>A	-	ss	Pathogenic	3	2.5	8.37708e-05
CHEK2	NM_007194	chr22:28734401A>T	c.319+2T>A	-	ss	Pathogenic	1	0.625	9.07074e-05
PALB2	NM_024675	chr16:23634954delA	c.1592del	p.Leu531CysfsTer30	fs	Pathogenic	1	0.625	0.000132672
BLM	NM_000057	chr15:90761015C>T	c.1642C>T	p.Gln548Ter	ns	Pathogenic	6	4.375	0.00016757
NBN	NM_002485	chr8:89971214delTTTGT	c.657_661del	p.Lys219AsnfsTer16	fs	Pathogenic	4	3.75	0.000202398
NTHL1	NM_002528	chr16:2046238G>A	c.244C>T	p.Gln82Ter	ns	Pathogenic	2	1.25	0.00136126
MUTYH	NM_001048174	chr1:45332803T>C	c.452A>G	p.Tyr151Cys	ms	Pathogenic	2	1.25	0.00164017
CHEK2	NM_007194	chr22:28695869delG	c.1100del	p.Thr367MetfsTer15	fs	Pathogenic	3	1.875	0.00177231
MUTYH	NM_001048174	chr1:45331556C>T	c.1103G>A	p.Gly368Asp	ms	Pathogenic	3	1.875	0.00334189
MSH2	NM_000251	chr2:47476399C>T	c.2038C>T	p.Arg680Ter	ns	Pathogenic	1	0.625	-
MSH6	NM_000179	chr2:47803509delT	c.3263del	p.Phe1088SerfsTer2	fs	Pathogenic	1	0.625	-
VHL	NM_000551	chr3:10142050C>A	c.203C>A	p.Ser68Ter	ns	Pathogenic	0	0.625	-	HC1129
MLH1	NM_000249	chr3:37008858insA	c.503dup	p.Asn168LysfsTer4	fs	Pathogenic	1	0.625	-
MLH1	NM_000249	chr3:37047632delGAA	c.1852_1854del	p.Lys618del	-	Pathogenic	2	1.25	-
MSH3	NM_002439	chr5:80778719G>A	c.2319-1G>A	-	ss	Pathogenic	1	0.625	-
APC	NM_000038	chr5:112780895C>T	c.637C>T	p.Arg213Ter	ns	Pathogenic	1	0.625	-
APC	NM_000038	chr5:112838774delAAAAC	c.3183_3187del	p.Gln1062Ter	ns	Pathogenic	1	1.25	-
APC	NM_000038	chr5:112839515delAAAAG	c.3927_3931del	p.Glu1309AspfsTer4	fs	Pathogenic	1	1.25	-
APC	NM_000038	chr5:112840255insA	c.4666dup	p.Thr1556AsnfsTer3	fs	Pathogenic	1	0.625	-
PMS2	NM_000535	chr7:5995612T>C	c.825A>G	p.Gln275=	syn	Pathogenic	1	0.625	-
CDKN2A	ENST00000498124.1	chr9:21971051delCG	c.307_308del	p.Arg103AlafsTer16	fs	Pathogenic	1	0.625	-
PTEN	NM_000314	chr10:87933166G>A	c.407G>A	p.Cys136Tyr	ms	Pathogenic	0	0.625	-	HC4095
ATM	ENST00000278616.8	chr11:108227625A>C	c.1A>C	p.Met1?	start-loss	Pathogenic	1	0.625	-
ATM	ENST00000278616.8	chr11:108330255T>A	c.7349T>A	p.Leu2450Ter	ns	Pathogenic	1	0.625	-
BRCA2	NM_000059	chr13:32333272delATCTT	c.1796_1800del	p.Ser599Ter	ns	Pathogenic	1	0.625	-
BRCA2	NM_000059	chr13:32336266delT	c.1913del	p.Leu638TyrfsTer6	fs	Pathogenic	1	0.625	-
BRCA2	NM_000059	chr13:32336624delA	c.2272del	p.Ser758ValfsTer14	fs	Pathogenic	1	0.625	-
BRCA2	NM_000059	chr13:32337006delCAGA	c.2653_2656del	p.Asp885MetfsTer9	fs	Pathogenic	1	0.625	-
BRCA2	NM_000059	chr13:32337365delA	c.3010del	p.Ser1004ValfsTer39	fs	Pathogenic	2	1.25	-
BRCA2	NM_000059	chr13:32338104insA	c.3751dup	p.Thr1251AsnfsTer14	fs	Pathogenic	1	0.625	-
BRCA2	NM_000059	chr13:32338212insA	c.3860dup	p.Asn1287LysfsTer2	fs	Pathogenic	1	0.625	-
BRCA2	NM_000059	chr13:32339267insA	c.4914dup	p.Val1639SerfsTer3	fs	Pathogenic	1	0.625	-
BRCA2	NM_000059	chr13:32339548delTC	c.5197_5198del	p.Ser1733ArgfsTer9	fs	Pathogenic	1	0.625	-
BRCA2	NM_000059	chr13:32340762T>G	c.6407T>G	p.Leu2136Ter	ns	Pathogenic	1	0.625	-
BRCA2	NM_000059	chr13:32362596A>T	c.7879A>T	p.Ile2627Phe	ms	Pathogenic	1	0.625	-
BRCA2	NM_000059	chr13:32363204A>T	c.8002A>T	p.Arg2668Ter	ns	Pathogenic	1	0.625	-
BRCA2	NM_000059	chr13:32371053insT	c.8585dup	p.Glu2863ArgfsTer6	fs	Pathogenic	1	0.625	-
PALB2	NM_024675	chr16:23626311G>T	c.2673C>A	p.Cys891Ter	ns	Pathogenic	1	0.625	-
BRCA1	NM_007294	chr17:43051119T>C	c.5278-2A>G	-	ss	Pathogenic	1	0.625	-
BRCA1	NM_007294	chr17:43063372C>A	c.5154G>T	p.Trp1718Cys	ms	Pathogenic	1	0.625	-
BRCA1	NM_007294	chr17:43063881G>C	c.5145C>G	p.Ser1715Arg	ms	Pathogenic	1	0.625	-
BRCA1	NM_007294	chr17:43063891C>T	c.5135G>A	p.Trp1712Ter	ns	Pathogenic	1	0.625	-
BRCA1	NM_007294	chr17:43063910C>G	c.5116G>C	p.Gly1706Arg	ms	Pathogenic	1	0.625	-
BRCA1	NM_007294	chr17:43082503G>A	c.4258C>T	p.Gln1420Ter	ns	Pathogenic	1	0.625	-
BRCA1	NM_007294	chr17:43091670delCTCA	c.3858_3861del	p.Ser1286ArgfsTer20	fs	Pathogenic	1	0.625	-
BRCA1	NM_007294	chr17:43091894delC	c.3637del	p.Glu1213LysfsTer22	fs	Pathogenic	0	0.625	-	HC5065
BRCA1	NM_007294	chr17:43091905delA	c.3626del	p.Leu1209Ter	ns	Pathogenic	1	0.625	-
BRCA1	NM_007294	chr17:43092448delC	c.3083del	p.Arg1028LeufsTer20	fs	Pathogenic	0	0.625	-	HC5079
BRCA1	NM_007294	chr17:43093613G>A	c.1918C>T	p.Gln640Ter	ns	Pathogenic	1	0.625	-
BRCA1	NM_007294	chr17:43094021delG	c.1510del	p.Arg504ValfsTer28	fs	Pathogenic	1	0.625	-
BRCA1	NM_007294	chr17:43115744C>T	c.116G>A	p.Cys39Tyr	ms	Pathogenic	1	0.625	-
CHEK2	NM_007194	chr22:28696950insT	c.1046dup	p.Pro350AlafsTer19	fs	Pathogenic	1	0.625	-
MLH3	NM_001040108	chr14:75048112delG	c.1544del	p.Pro515HisfsTer11	fs	Likely Pathogenic	1	0.625	6.97632e-06
MUTYH	NM_001048174	chr1:45332791C>T	c.464G>A	p.Gly155Asp	ms	Likely Pathogenic	1	1.25	6.97885e-06
CHEK2	NM_007194	chr22:28695800T>G	c.1169A>C	p.Tyr390Ser	ms	Likely Pathogenic	1	0.625	6.97895e-06
EPCAM	NM_002354	chr2:47373571G>A	c.184+1G>A	-	ss	Likely Pathogenic	1	0.625	6.98227e-06
CHEK2	NM_007194	chr22:28724974T>A	c.592+3A>T	-	ss	Likely Pathogenic	3	2.5	1.39641e-05
CHEK2	NM_007194	chr22:28695794G>A	c.1175C>T	p.Ala392Val	ms	Likely Pathogenic	2	1.25	2.09407e-05
MSH3	NM_002439	chr5:80787564G>A	c.2436-1G>A	-	sc	Likely Pathogenic	0	0.625	2.79259e-05	HC4392
GALNT12	NM_024642	chr9:98807865delCGCGCCCCGGGCGG	c.171_184del	p.Pro58AlafsTer42	fs	Likely Pathogenic	1	0.625	2.902e-05
MUTYH	NM_001048174	chr1:45331809C>T	c.954G>A	p.Ser318=	syn	Likely Pathogenic	0	0.625	4.18883e-05	HC5016
VHL	NM_000551	chr3:10149921C>T	c.598C>T	p.Arg200Trp	ms	Likely Pathogenic	3	1.875	0.000104696
MUTYH	NM_001048174	chr1:45332310C>A	c.705G>T	p.Trp235Cys	ms	Likely Pathogenic	1	0.625	-
MSH2	NM_000251	chr2:47414369delA	c.893del	p.Gln298ArgfsTer3	fs	Likely Pathogenic	1	0.625	-
MSH2	NM_000251	chr2:47471032delA	c.1729del	p.Ile577LeufsTer13	fs	Likely Pathogenic	1	0.625	-
VHL	NM_000551	chr3:10141875G>T	c.28G>T	p.Glu10Ter	ns	Likely Pathogenic	1	0.625	-
MLH1	NM_000249	chr3:36996662delGGAGGCC	c.160_166del	p.Gly54Ter	ns	Likely Pathogenic	1	0.625	-
APC	NM_000038	chr5:112834955C>G	c.1748C>G	p.Ser583Ter	ns	Likely Pathogenic	0	0.625	-	HC5077
MEN1	NM_001370259	chr11:64808019C>T	c.526G>A	p.Ala176Thr	ms	Likely Pathogenic	1	0.625	-
ATM	ENST00000278616.8	chr11:108256317delTC	c.2227_2228del	p.Ser743ArgfsTer21	fs	Likely Pathogenic	1	0.625	-
ATM	ENST00000278616.8	chr11:108315875insGCTGT	c.6060_6064dup	p.Gly2022AlafsTer27	fs	Likely Pathogenic	1	0.625	-
POLE	NM_006231	chr12:132624986delCA	c.6665_6666del	p.Leu2222GlnfsTer81	fs	Likely Pathogenic	1	0.625	-
POLE	NM_006231	chr12:132649891T>C	c.3583-2A>G	-	ss	Likely Pathogenic	0	0.625	-	HC1026
POLE	NM_006231	chr12:132676655T>C	c.802-2A>G	-	ss	Likely Pathogenic	2	1.25	-
POLE	NM_006231	chr12:132677365G>A	c.799C>T	p.Pro267Ser	ms	Likely Pathogenic	1	0.625	-
BRCA2	NM_000059	chr13:32336925insTT	c.2570_2571insTT	p.Arg858Ter	ns	Likely Pathogenic	1	0.625	-
BRCA2	NM_000059	chr13:32340800delATTA	c.6446_6449del	p.Ile2149LysfsTer18	fs	Likely Pathogenic	1	0.625	-
TSC2	NM_000548	chr16:2076586G>A	c.2837+1G>A	-	ss	Likely Pathogenic	1	0.625	-
PALB2	NM_024675	chr16:23636156insA	c.390_391insT	p.Arg131Ter	ns	Likely Pathogenic	1	1.25	-
TP53	NM_000546	chr17:7675109T>C	c.503A>G	p.His168Arg	ms	Likely Pathogenic	1	0.625	-
BRCA1	NM_007294	chr17:43070934insT	c.4980dup	p.Glu1661ArgfsTer18	fs	Likely Pathogenic	1	0.625	-
BRCA1	NM_007294	chr17:43090976delG	c.4153del	p.Leu1385TyrfsTer8	fs	Likely Pathogenic	1	0.625	-
BRCA1	NM_007294	chr17:43094515delTT	c.1015_1016del	p.Lys339GlyfsTer6	fs	Likely Pathogenic	1	0.625	-
BRIP1	NM_032043	chr17:61849129C>T	c.507G>A	p.Gln169=	syn	Likely Pathogenic	0	0.625	-	HC4139
							142
