# Supplementary material for: Novel Pathogenic Variants in Hereditary Cancer Syndromes in a Highly Heterogeneous Cohort of Patients: Insights from Multigene Analysis
Source: Cancers (Basel). 2023 Dec 23;16(1):85. doi: 10.3390/cancers16010085 (PMC10778304; doi:10.3390/cancers16010085)
Supplement: Supplementary file 1 [file cancers-16-00085-s001.zip › Table S2.xls]

## Sheet: Sheet1
Table S2
gene_id	log2FoldChange	p-value	symbol
ENSG00000142453	-3.227	0.00032486	CARM1
ENSG00000158077	-5.4917	0.00036023	NLRP14
ENSG00000119608	-1.8576	0.00071544	PROX2
ENSG00000260287	4.9693	0.0009903	TBC1D3G
ENSG00000260458	1.4278	0.0013973	KCNJ18
ENSG00000214264	-4.7996	0.0014602	KCTD9P4
ENSG00000205583	-4.8094	0.0014607	STAG3L1
ENSG00000248132	4.5589	0.00147	LINC02101
ENSG00000125740	-4.5316	0.0019654	FOSB
ENSG00000233246	4.7185	0.0019709	PHC2-AS1
ENSG00000159674	-3.7489	0.0021085	SPON2
ENSG00000183798	-2.8733	0.0024124	EMILIN3
ENSG00000116014	4.6749	0.0024892	KISS1R
ENSG00000283071	4.6222	0.0028931	LBHD2
ENSG00000225380	4.6193	0.00294	IGKV1OR9-2
ENSG00000159398	4.6266	0.0030246	CES5A
ENSG00000264448	-4.5758	0.0030436	MIR378D2HG
ENSG00000175544	-1.7491	0.0034914	CABP4
ENSG00000150510	-4.5658	0.003672	FAM124A
ENSG00000264357	4.3965	0.0040115	MIR4648
ENSG00000206187	-4.0703	0.0041645	LINC02346
ENSG00000205693	1.1983	0.0042719	MANSC4
ENSG00000226777	-2.3279	0.0043027	FAM30A
ENSG00000233868	4.3203	0.0043048	LLPHP3
ENSG00000163376	-4.3224	0.0043484	KBTBD8
ENSG00000214100	-3.4031	0.0044351	PLAC9P1
ENSG00000240668	4.3527	0.0044509	KRT8P36
ENSG00000120332	-2.3463	0.0044638	TNN
ENSG00000174951	-3.7252	0.0044687	FUT1
ENSG00000137474	-1.5872	0.0045165	MYO7A
ENSG00000157927	2.6506	0.0047595	RADIL
ENSG00000223306	-4.4125	0.0047651	RNU6-1304P
ENSG00000227471	-1.3091	0.0048584	AKR1B15
ENSG00000135577	4.3358	0.0050155	NMBR
ENSG00000240106	-2.7985	0.0050732	RN7SL146P
ENSG00000235961	-2.595	0.0051418	PNMA6A
ENSG00000163154	-3.6635	0.0052271	TNFAIP8L2
ENSG00000204791	-4.2311	0.0052335	SMPD5
ENSG00000157542	-3.3504	0.0052453	KCNJ6
ENSG00000128383	3.1699	0.0052824	APOBEC3A
ENSG00000227888	2.2956	0.0053632	FAM66A
ENSG00000068831	-3.3433	0.0055831	RASGRP2
ENSG00000170296	-1.5456	0.0056202	GABARAP
ENSG00000241095	2.0054	0.0057862	CYP51A1P1
ENSG00000176659	2.6021	0.0059096	C20orf197
ENSG00000226416	-1.3754	0.0059428	MRPL23-AS1
ENSG00000223722	-4.3144	0.0059785	IFITM3P2
ENSG00000254872	-4.3144	0.0059785	LINC02688
ENSG00000256262	-4.2348	0.0060706	USP30-AS1
ENSG00000064886	-1.6789	0.0061102	CHI3L2
ENSG00000185052	4.147	0.0062391	SLC24A3
ENSG00000230444	-4.5492	0.0063139	TFAMP1
ENSG00000271266	2.7616	0.006403	LAPTM4BP2
ENSG00000221643	-3.6313	0.0064248	SNORA77
ENSG00000178222	-1.1784	0.0065521	RNF212
ENSG00000225760	-2.4662	0.0069327	LINC00431
ENSG00000124701	-4.4496	0.0070061	APOBEC2
ENSG00000183747	-2.6003	0.0074126	ACSM2A
ENSG00000227028	-4.1494	0.007449	SLC8A1-AS1
ENSG00000087589	2.5094	0.009641	CASS4
ENSG00000235529	1.2236	0.0096954	AGAP1-IT1
ENSG00000162267	3.8987	0.0097815	ITIH3
ENSG00000168405	-2.9797	0.0097898	CMAHP
ENSG00000140368	3.3066	0.009848	PSTPIP1
ENSG00000137672	3.3066	0.0099257	TRPC6
ENSG00000188710	1.4734	0.0099656	QRFP
ENSG00000187122	-1.8744	0.0099898	SLIT1
ENSG00000259751	-4.2048	0.010168	TUBAP11
ENSG00000183476	-3.2702	0.010269	SH2D7
ENSG00000187754	3.2963	0.01042	SSX7
ENSG00000212766	-3.2814	0.01047	EWSAT1
ENSG00000227121	1.9037	0.010482	LINC02672
ENSG00000180673	1.6906	0.010515	EXOC5P1
ENSG00000225536	3.2419	0.010654	STIP1P3
ENSG00000176049	-4.1584	0.010662	JAKMIP2
ENSG00000267200	-4.1919	0.010741	MIR132
ENSG00000186998	-3.8409	0.010765	EMID1
ENSG00000229484	-3.8409	0.010765	LINC02766
ENSG00000226800	1.2643	0.010856	CACTIN-AS1
ENSG00000235001	1.3422	0.010911	EIF4A1P2
ENSG00000124466	-2.0475	0.010925	LYPD3
ENSG00000108688	-4.2194	0.011015	CCL7
ENSG00000183662	-4.2194	0.011015	TAFA1
ENSG00000213979	-2.8375	0.011223	RPL7AP14
ENSG00000197360	-3.8605	0.011347	ZNF98
ENSG00000241529	-3.8648	0.01146	RN7SL767P
ENSG00000242607	-2.3712	0.011481	RPS3AP34
ENSG00000255970	-4.1259	0.011534	LINC02421
ENSG00000144648	-1.6549	0.011549	ACKR2
ENSG00000140323	-1.2244	0.011621	DISP2
ENSG00000164220	1.7491	0.011662	F2RL2
ENSG00000240854	1.54	0.01181	PSMC2P1
ENSG00000277157	-2.8763	0.011873	H4C4
ENSG00000134827	-2.8264	0.011983	TCN1
ENSG00000058335	-1.4255	0.011993	RASGRF1
ENSG00000217835	3.7989	0.011998	RBMXP5
ENSG00000168589	-1.3542	0.012067	DYNLRB2
ENSG00000261744	-1.5389	0.012103	ZFPM1-AS1
ENSG00000087085	-1.7347	0.012132	ACHE
ENSG00000234996	1.4955	0.012146	ACTG1P25
ENSG00000267195	-3.7685	0.012155	MIR212
ENSG00000202227	-4.0905	0.012166	RNU6-282P
ENSG00000106483	-0.9619	0.01218	SFRP4
ENSG00000200788	3.0395	0.012186	Y_RNA
ENSG00000214433	-4.1704	0.012252	GOLGA2P8
ENSG00000254166	-4.1088	0.012261	CASC19
ENSG00000170790	-4.1065	0.012385	OR10A2
ENSG00000100346	-1.6761	0.01246	CACNA1I
ENSG00000165259	1.2451	0.0125	HDX
ENSG00000116329	-1.7547	0.012501	OPRD1
ENSG00000175463	-1.1631	0.012516	TBC1D10C
ENSG00000229586	2.9213	0.012528	TNPO1P3
ENSG00000212014	-2.958	0.021809	MIR509-3
ENSG00000168913	-2.0155	0.021835	ENHO
ENSG00000236008	-1.0734	0.021917	LINC01814
ENSG00000006740	1.6063	0.021918	ARHGAP44
ENSG00000157343	-1.1606	0.021962	ARMC12
ENSG00000010278	1.3527	0.021971	CD9
ENSG00000229688	-2.7263	0.022009	CRPPA-AS1
ENSG00000259687	0.9491	0.022014	LINC01220
ENSG00000116544	1.6992	0.022071	DLGAP3
ENSG00000255967	1.587	0.022085	HADHAP2
ENSG00000258568	1.4021	0.022108	RHOQP1
ENSG00000005961	-0.8409	0.022161	ITGA2B
ENSG00000103375	3.6054	0.022203	AQP8
ENSG00000127507	0.9766	0.022217	ADGRE2
ENSG00000125965	2.4895	0.022253	GDF5
ENSG00000250662	-2.9397	0.02229	HNRNPKP5
ENSG00000272028	-3.5677	0.022368	RNU6-87P
ENSG00000125998	2.4269	0.022371	FAM83C
ENSG00000140986	-1.1139	0.02239	RPL3L
ENSG00000168356	-2.1778	0.022438	SCN11A
ENSG00000130300	2.0498	0.022443	PLVAP
ENSG00000198354	-3.9589	0.022459	DCAF12L2
ENSG00000233610	-0.7524	0.022501	LINC00462
ENSG00000180878	-1.9847	0.022519	C11orf42
ENSG00000198074	-0.7157	0.022539	AKR1B10
ENSG00000235488	-1.7949	0.022543	JARID2-AS1
ENSG00000261739	-1.1471	0.022562	GOLGA8S
ENSG00000225725	-2.9433	0.022568	FAM66E
ENSG00000175262	-3.5723	0.022582	C1orf127
ENSG00000003137	0.7875	0.022597	CYP26B1
ENSG00000260903	-1.8135	0.022609	XKR7
ENSG00000230702	2.9399	0.022622	RPL31P30
ENSG00000007237	-2.691	0.022633	GAS7
ENSG00000133475	-1.5419	0.022695	GGT2
ENSG00000234817	-1.3319	0.022729	ECI2-DT
ENSG00000249740	-0.5533	0.022763	OSMR-AS1
ENSG00000081479	1.9095	0.022866	LRP2
ENSG00000149582	2.0328	0.02288	TMEM25
ENSG00000258667	-1.7725	0.02289	HIF1A-AS3
ENSG00000243429	-3.6063	0.022891	OR7E29P
ENSG00000241622	-1.7459	0.022937	RARRES2P1
ENSG00000228350	1.1441	0.02295	LINC02585
ENSG00000123096	-0.7975	0.023012	SSPN
ENSG00000121089	1.6801	0.023022	NACA3P
ENSG00000146197	-1.2225	0.023022	SCUBE3
ENSG00000166159	2.9547	0.023051	LRTM2
ENSG00000214894	-2.0073	0.023057	LINC00243
ENSG00000262576	1.3181	0.02307	PCDHGA4
ENSG00000254305	2.918	0.023094	MRPL9P1
ENSG00000169495	-1.4989	0.023115	HTRA4
ENSG00000259030	-1.4085	0.023169	FPGT-TNNI3K
ENSG00000196611	0.6933	0.026336	MMP1
ENSG00000270264	-1.6081	0.026338	NDUFB8P2
ENSG00000213606	-1.8026	0.026338	AKR1B10P1
ENSG00000158427	-0.7341	0.026342	TMSB15B
ENSG00000249846	-0.6461	0.026356	LINC02021
ENSG00000226970	-2.766	0.026361	NEDD8P1
ENSG00000233077	-0.7956	0.026376	LINC01271
ENSG00000201118	2.7842	0.026379	Y_RNA
ENSG00000225652	-2.7763	0.026426	KCNMA1-AS3
ENSG00000275793	-0.7217	0.026455	RIMBP3
ENSG00000187556	1.8426	0.026464	NANOS3
ENSG00000243175	3.1473	0.026473	RPSAP36
ENSG00000233975	3.4153	0.026521	LINC02574
ENSG00000236105	3.4153	0.026521	PRELID3BP10
ENSG00000203872	-1.4423	0.026527	C6orf163
ENSG00000212413	3.4493	0.026541	RNU11-3P
ENSG00000167653	1.1948	0.026551	PSCA
ENSG00000200629	-2.4846	0.026554	RNY1P11
ENSG00000198673	-0.7806	0.02656	TAFA2
ENSG00000236165	1.3697	0.026597	PRADC1P1
ENSG00000269054	-0.9167	0.026619	ZNF497-AS1
ENSG00000189269	-2.2491	0.026621	DRICH1
ENSG00000187955	-0.7384	0.026625	COL14A1
ENSG00000235865	-1.2569	0.026641	GSN-AS1
ENSG00000227051	-0.6536	0.026689	C14orf132
ENSG00000182329	2.4941	0.026691	KIAA2012
ENSG00000227811	-2.1205	0.026706	INKA2-AS1
ENSG00000230993	-1.9256	0.029696	RPL12P15
ENSG00000010671	-1.4967	0.0297	BTK
ENSG00000278636	2.3879	0.029737	Metazoa_SRP
ENSG00000272138	-1.3181	0.029752	LINC01607
ENSG00000208002	2.9684	0.029766	MIR643
ENSG00000147394	0.4631	0.029769	ZNF185
ENSG00000229204	0.5479	0.029778	PTGES3P3
ENSG00000129749	-0.6903	0.029814	CHRNA10
ENSG00000229029	-2.3311	0.029814	CDCA4P1
ENSG00000244627	-0.4877	0.029844	TPTEP2
ENSG00000091128	-1.8146	0.029895	LAMB4
ENSG00000197421	-1.3504	0.029909	GGT3P
ENSG00000129991	-2.155	0.029922	TNNI3
ENSG00000123454	-0.5563	0.029932	DBH
ENSG00000114698	-1.2016	0.029973	PLSCR4
ENSG00000287071	-0.8914	0.030038	CDRT15P4
ENSG00000137033	2.4282	0.030051	IL33
ENSG00000240583	-0.7181	0.030055	AQP1
ENSG00000273129	-1.9807	0.030059	PACERR
ENSG00000116717	0.4523	0.03006	GADD45A
ENSG00000224574	1.9669	0.030077	COL18A1-AS2
ENSG00000281903	-0.9098	0.030087	LINC02246
ENSG00000228393	-0.6407	0.030135	LINC01004
ENSG00000178115	-1.1692	0.030171	GOLGA8Q
ENSG00000173208	3.2684	0.030197	ABCD2
ENSG00000039987	3.2684	0.030197	BEST2
ENSG00000169194	3.2684	0.030197	IL13
ENSG00000255363	3.2684	0.030197	LINC02757
ENSG00000186310	3.2684	0.030197	NAP1L3
ENSG00000100285	3.2684	0.030197	NEFH
ENSG00000155714	3.2684	0.030197	PDZD9
ENSG00000280515	3.2684	0.030197	SALRNA2
ENSG00000186743	3.2684	0.030197	TPI1P3
ENSG00000234006	1.6504	0.030201	DDX39B-AS1
ENSG00000273723	-0.5728	0.030216	SUGT1-DT
ENSG00000273382	1.207	0.030221	TMEM167B-DT
ENSG00000139187	-0.6148	0.030222	KLRG1
ENSG00000103316	-1.1818	0.030227	CRYM
ENSG00000184678	0.5548	0.030236	H2BC21
ENSG00000236548	1.146	0.030293	RNF217-AS1
ENSG00000232486	-1.4304	0.030296	DEPDC1P2
ENSG00000272686	-0.5008	0.030299	WASL-DT
ENSG00000203876	-0.8061	0.030328	ADD3-AS1
ENSG00000164385	-2.2326	0.030328	LINC01600
ENSG00000288649	-0.7431	0.030342	ACTL10
ENSG00000234690	-0.5342	0.030346	EPCAM-DT
ENSG00000211513	1.4954	0.030427	MIR320E
ENSG00000241859	-1.0477	0.030433	ANOS2P
ENSG00000204011	2.1921	0.030467	COL5A1-AS1
ENSG00000248473	1.0706	0.030499	LINC01962
ENSG00000167207	0.999	0.030593	NOD2
ENSG00000167131	1.9936	0.030597	CCDC103
ENSG00000163884	-2.1323	0.030618	KLF15
ENSG00000223974	2.0649	0.030637	BNIP3P42
ENSG00000246526	-1.7919	0.030649	LINC02481
ENSG00000220161	-0.5637	0.030678	LINC02076
ENSG00000199331	-2.3377	0.030707	Y_RNA
ENSG00000111335	-0.9594	0.030713	OAS2
ENSG00000262118	-1.588	0.030804	MTCO1P28
ENSG00000250050	1.7842	0.030807	MTND4P9
ENSG00000111490	-1.5833	0.03081	TBC1D30
ENSG00000111052	-0.7454	0.030817	LIN7A
ENSG00000133055	-1.2504	0.030825	MYBPH
ENSG00000232387	1.8855	0.030859	SKA2P1
ENSG00000068976	1.104	0.030944	PYGM
ENSG00000268117	-1.7054	0.030957	VN1R84P
ENSG00000124194	1.2326	0.030991	GDAP1L1
ENSG00000221844	2.4233	0.031011	DPP3P2
ENSG00000218537	0.55	0.031053	MIF-AS1
ENSG00000260923	-1.204	0.031068	LINC02193
ENSG00000244731	0.6221	0.031079	C4A
ENSG00000282164	-0.8751	0.03108	PEG13
ENSG00000185668	1.3962	0.031102	POU3F1
ENSG00000165238	-1.7824	0.031127	WNK2
ENSG00000095203	0.5063	0.03113	EPB41L4B
ENSG00000164049	-1.4641	0.03113	FBXW12
ENSG00000167914	1.2398	0.031136	GSDMA
ENSG00000231389	-1.0148	0.031174	HLA-DPA1
ENSG00000230417	-1.519	0.031183	LINC00856
ENSG00000129538	1.799	0.031195	RNASE1
ENSG00000227533	-0.6449	0.031195	SLC2A1-AS1
ENSG00000256060	-0.661	0.031203	TRAPPC2B
ENSG00000248098	1.02	0.031258	BCKDHA
ENSG00000256092	-0.4765	0.031266	SBNO1-AS1
ENSG00000221933	-3.2224	0.031282	OR2A25
ENSG00000188000	-3.2224	0.031282	OR7D2
ENSG00000124839	-3.2224	0.031282	RAB17
ENSG00000112337	-3.2224	0.031282	SLC17A2
ENSG00000229692	-0.7889	0.031283	SOS1-IT1
ENSG00000132855	1.919	0.03131	ANGPTL3
ENSG00000267394	0.9935	0.031324	ATXN7L3-AS1
ENSG00000200525	-2.5922	0.031345	RNU6-1209P
ENSG00000230793	1.3686	0.031367	SMARCE1P5
ENSG00000225693	-0.9302	0.031372	LAGE3P1
ENSG00000278599	0.8852	0.031374	TBC1D3E
ENSG00000201861	-2.3902	0.031387	RNA5SP298
ENSG00000198930	-1.0364	0.03139	CSAG1
ENSG00000124134	-1.0775	0.031403	KCNS1
ENSG00000225159	1.109	0.031504	NPM1P39
ENSG00000278223	-2.3213	0.031515	MIR6783
ENSG00000002726	-2.2217	0.031517	AOC1
ENSG00000180389	1.6964	0.031519	ATP5F1EP2
ENSG00000270177	0.7803	0.031547	PPP2CA-DT
ENSG00000164776	0.7224	0.031565	PHKG1
ENSG00000240225	1.4111	0.031577	ZNF542P
ENSG00000159899	-0.9859	0.03158	NPR2
ENSG00000161405	-2.0946	0.031617	IKZF3
ENSG00000139344	0.9036	0.031641	AMDHD1
ENSG00000150773	0.6229	0.031641	PIH1D2
ENSG00000185758	-3.208	0.031655	CLDN24
ENSG00000055957	-3.208	0.031655	ITIH1
ENSG00000183122	-3.208	0.031655	OR2A3P
ENSG00000271639	-3.208	0.031655	PPFIA1P1
ENSG00000265648	-3.208	0.031655	RN7SL279P
ENSG00000252587	-3.208	0.031655	RNA5SP422
ENSG00000210709	-3.208	0.031655	RNU6ATAC3P
ENSG00000228599	-3.208	0.031655	RPL7P52
ENSG00000259717	-1.1669	0.031688	LINC00677
ENSG00000234118	0.8157	0.031714	RPL13AP6
ENSG00000269656	1.0637	0.031775	NOP53-AS1
ENSG00000229140	-2.2988	0.031785	CCDC26
ENSG00000254842	-1.2284	0.031806	LINC02551
ENSG00000172350	-1.4265	0.031846	ABCG4
ENSG00000164440	2.2776	0.031855	TXLNB
ENSG00000236745	-2.1167	0.031865	YRDCP2
ENSG00000248216	2.966	0.031898	KCTD9P5
ENSG00000113356	0.4763	0.0319	POLR3G
ENSG00000174473	-1.6107	0.031925	GALNTL6
ENSG00000227344	1.0884	0.031944	HAUS6P1
ENSG00000228271	-1.3687	0.031954	LINC02048
ENSG00000249978	2.088	0.031956	TRGV7
ENSG00000214145	-0.4528	0.032027	LINC00887
ENSG00000188693	1.1007	0.032035	CYP51A1-AS1
ENSG00000159403	-0.3904	0.041125	C1R
ENSG00000269961	0.8433	0.041127	ERBIN-DT
ENSG00000101144	1.9873	0.04113	BMP7
ENSG00000104889	-0.618	0.041135	RNASEH2A
ENSG00000207954	-1.8085	0.041135	MIR138-1
ENSG00000006747	-1.9424	0.041175	SCIN
ENSG00000283611	1.4518	0.04119	TMEM274P
ENSG00000234336	-1.0198	0.041205	JAZF1-AS1
ENSG00000272721	-0.6169	0.04125	EIF2B5-DT
ENSG00000175229	-0.9881	0.041259	GAL3ST3
ENSG00000198312	-1.0923	0.041266	BMS1P9
ENSG00000217241	0.4853	0.041269	CBX3P9
ENSG00000160999	-0.562	0.041275	SH2B2
ENSG00000217261	-1.4841	0.041278	POM121L4P
ENSG00000166979	-1.5823	0.041279	EVA1C
ENSG00000225506	-0.6919	0.041288	CYP4A22-AS1
ENSG00000162817	-0.8262	0.04131	C1orf115
ENSG00000156097	-1.0394	0.041334	GPR61
ENSG00000168918	-0.5776	0.041336	INPP5D
ENSG00000266983	0.5642	0.041337	RANBP3-DT
ENSG00000134551	-1.3314	0.041368	PRH2
ENSG00000101888	0.4595	0.041387	NXT2
ENSG00000278418	-1.2682	0.041411	MIR6512
ENSG00000157766	-2.2718	0.041444	ACAN
ENSG00000267309	-0.5784	0.041445	ZNF566-AS1
ENSG00000230185	-0.57	0.041447	C9orf147
ENSG00000215630	-1.1063	0.041462	GUSBP9
ENSG00000224812	2.0045	0.04147	TMEM72-AS1
ENSG00000225447	-1.5916	0.041493	RPS15AP10
ENSG00000260083	-0.5001	0.041501	MIR762HG
ENSG00000162365	-2.1983	0.041502	CYP4A22
ENSG00000231711	-0.3501	0.041538	LINC00899
ENSG00000197565	-2.0075	0.041587	COL4A6
ENSG00000102003	-0.3849	0.04161	SYP
ENSG00000255443	-1.2489	0.041622	CD44-AS1
ENSG00000113722	1.8228	0.041627	CDX1
ENSG00000171984	-0.5742	0.041707	SHLD1
ENSG00000229162	-0.9231	0.041709	RUNX3-AS1
ENSG00000260062	-2.8578	0.041739	GOLGA2P11
ENSG00000235989	-2.8578	0.041739	MORC2-AS1
ENSG00000229276	-2.8578	0.041739	REV3L-IT1
ENSG00000237976	-2.8578	0.041739	RFX5-AS1
ENSG00000253054	-2.8578	0.041739	RNU7-77P
ENSG00000213599	-2.8578	0.041739	SLX1A-SULT1A3
ENSG00000224004	-2.0348	0.041747	ATP5F1CP1
ENSG00000244124	-0.9427	0.049514	ATP1B3-AS1
ENSG00000254852	0.6732	0.049516	NPIPA2
ENSG00000166153	0.3326	0.049525	DEPDC4
ENSG00000230321	-1.5222	0.049526	MTCO2P27
ENSG00000162849	0.3258	0.049529	KIF26B
ENSG00000277883	-0.6976	0.049556	NLRP3P1
ENSG00000150782	-0.2961	0.049564	IL18
ENSG00000239445	0.53	0.049581	ST3GAL6-AS1
ENSG00000256043	-0.4101	0.049587	CTSO
ENSG00000135069	0.2885	0.049588	PSAT1
ENSG00000164619	0.3845	0.049601	BMPER
ENSG00000092850	1.7067	0.049611	TEKT2
ENSG00000236882	1.3026	0.049615	LINC01554
ENSG00000236483	-1.1812	0.049617	MTND2P40
ENSG00000099338	-0.3567	0.04962	CATSPERG
ENSG00000196646	-0.4697	0.049649	ZNF136
ENSG00000240771	-0.3984	0.04966	ARHGEF25
ENSG00000145040	0.2916	0.049674	UCN2
ENSG00000000938	1.3628	0.049678	FGR
ENSG00000225976	0.5455	0.049678	CKS1BP2
ENSG00000224411	0.3604	0.049706	HSP90AA2P
ENSG00000121270	-0.7814	0.049713	ABCC11
ENSG00000230663	-0.4578	0.04972	FAM224B
ENSG00000248370	-0.7398	0.049722	LINC02434
ENSG00000025156	0.3255	0.049729	HSF2
ENSG00000160401	0.36	0.049736	CFAP157
ENSG00000238141	-1.7137	0.049741	BRWD1-AS1
ENSG00000163263	-1.7137	0.049741	C1orf189
ENSG00000215515	-1.7137	0.049741	IFIT1P1
ENSG00000232709	-1.7137	0.049741	MARK2P9
ENSG00000078018	-0.4199	0.049745	MAP2
ENSG00000215277	-1.6005	0.049756	RNF212B
ENSG00000259092	1.5807	0.049767	TRAV30
ENSG00000187589	1.0988	0.049771	TERF1P2
ENSG00000131037	-0.4365	0.049789	EPS8L1
ENSG00000110848	-1.1123	0.049794	CD69
ENSG00000185958	-0.9677	0.049797	FAM186A
ENSG00000235257	-0.3237	0.049799	ITGA9-AS1
ENSG00000084710	-0.448	0.049805	EFR3B
ENSG00000185811	0.574	0.049806	IKZF1
ENSG00000225171	-0.9808	0.049808	DUTP6
ENSG00000185477	-0.5647	0.049848	GPRIN3
ENSG00000276255	-0.782	0.049854	LINC02809
ENSG00000215704	-0.7221	0.049862	CELA2B
ENSG00000136522	0.4686	0.049863	MRPL47
ENSG00000264279	1.5818	0.049868	MIR4786
ENSG00000166352	0.3776	0.049871	IFTAP
ENSG00000249307	-0.9703	0.049887	LINC01088
ENSG00000116039	-1.9479	0.049892	ATP6V1B1
ENSG00000226440	-1.9479	0.049892	LAMA4-AS1
ENSG00000275586	-1.9479	0.049892	Metazoa_SRP
ENSG00000265874	-1.9479	0.049892	MIR4489
ENSG00000226301	-1.9479	0.049892	PDCL3P1
ENSG00000254479	-1.9479	0.049892	SLC25A1P1
ENSG00000197859	1.9612	0.049902	ADAMTSL2
ENSG00000160862	1.9612	0.049902	AZGP1
ENSG00000169442	1.9612	0.049902	CD52
ENSG00000034239	1.9612	0.049902	EFCAB1
ENSG00000198542	1.9612	0.049902	ITGBL1
ENSG00000279718	1.9612	0.049902	SNX18P12
ENSG00000155026	-0.959	0.049912	RSPH10B
ENSG00000173728	1.5053	0.049914	C1orf100
ENSG00000256968	0.8266	0.049924	SNRPEP2
ENSG00000130772	-0.4259	0.049929	MED18
ENSG00000226200	-0.5431	0.049947	SGMS1-AS1
ENSG00000214654	0.2977	0.049964	B3GALT9
ENSG00000166455	1.142	0.04998	C16orf46
ENSG00000182585	-0.8915	0.049985	EPGN
ENSG00000215859	-0.5719	0.049998	PDZK1P1
